# Supplementary material for: Metabolomic Changes in Rat Serum after Chronic Exposure to Glyphosate-Based Herbicide
Source: Metabolites. 2024 Jan 13;14(1):50. doi: 10.3390/metabo14010050 (PMC10819816; doi:10.3390/metabo14010050)
Supplement: Supplementary file 1 [file metabolites-14-00050-s001.zip]

Archive with 1 entries (1 files):
- metabolites-2808183-supplementary.pdf
